# Supplementary material for: Spatial dysregulation of T follicular helper cells impairs vaccine responses in aging
Source: Nat Immunol. 2023 May 22;24(7):1124–37. doi: 10.1038/s41590-023-01519-9 (PMC10307630; doi:10.1038/s41590-023-01519-9)
Supplement: Source Data Fig. 1 — Statistical source data. [file 41590_2023_1519_MOESM4_ESM.xlsx]

## Sheet: 1B -#GCs per LN
8-12wo	90-95 wo
2	2
4	2
3	2
4	1
3	1
3	3
2	1
5	2

## Sheet: 1C - GC area mm2 per mouse
8-12wo	90-95 wo
48.6695	17.914
67.969	48.5928
9.30841	15.6196
34.7288	25.9803
25.444	34.068
38.6759	42.2966
73.1182	26.7034
62.293	36.7819

## Sheet: 1F - %CD45.1+B220+HEL+GC B cell
Group A (8-12 wo donors)	Group B (95-97 wo donors)
33.3	78.4
88.4	68.5
74.6	54.7
84	56.2
62.4	83.1
71.1	62.8

## Sheet: 1G -#CD45.1+B220+HEL+GC B cells
Group A (8-12 wo donors)	Group B (95-97 wo donors)
140	7200
27200	1510
1220	550
2270	1500
560	6480
1320	1120

## Sheet: 1H - VH186.2 Sequencing-Young C
	Young
L	39.2
A33	4.1
W	56.7

## Sheet: 1H - VH186.2 Sequencing-Old C57
	Old
L	19.26
Other	0
W	80.74

## Sheet: 1J - %cmyc+ GC B cells-Pooled
8-12wo	98-105wo
1.13	0.47
0.65	0.88
0.57	0.47
0.82	0.42
0.62	0.67
0.83	0.48
0.95	0.37
1.26	0.54
1.01	0.85
0.98	0.55
0.87	0.92
	0.95
	0.56

## Sheet: 1K - ELISPOT-NP23-IgG1-BALB c
8-12 wo	90-95 wo
8	1
9	0
8	3
10	0
8	0
8	4
8	1
9

## Sheet: 1L - ELISPOT-NP2-IgG1-BALB c
8-12 wo	90-95 wo
1	0
2	0
4	0
6	1
2	0
2	0
7	0
1

## Sheet: 1M - ELISPOT-NP2 NP23-IgG1-BALB
8-12 wo	90-95 wo
0.125	0
0.222222	0
0.5	0
0.6	0
0.25	0
0.25	0
0.875	0
0.111111
