# Supplementary material for: Spatial dysregulation of T follicular helper cells impairs vaccine responses in aging
Source: Nat Immunol. 2023 May 22;24(7):1124–37. doi: 10.1038/s41590-023-01519-9 (PMC10307630; doi:10.1038/s41590-023-01519-9)
Supplement: Source Data Fig. 2 — Statistical source data. [file 41590_2023_1519_MOESM5_ESM.xlsx]

## Sheet: 2B -%LZ area of GC per mouse
8-12wo	90-95 wo
65.293	47.4696
63.0816	37.2021
61.0564	33.3254
73.2231	49.5851
63.6004	37.6843
47.1482	42.0242
76.1841	47.4622
72.5807	42.0132

## Sheet: 2C -%DZ area of GC per mouse
8-12wo	90-95 wo
34.707	52.5304
36.9184	62.7979
38.9436	66.6746
26.7769	50.4149
36.3996	62.3157
52.8518	57.9758
23.8159	52.5378
27.4193	57.9868

## Sheet: 2D - EXP 3-#T cells in GC per m
8-12wo	90-95 wo
110.5	61
146.667	185.4
20	52
81.2	86.5
70.5	103
86	137
186.5	73
173.333	134

## Sheet: 2E - EXP 3-%T cells in LZ per m
8-12wo	90-95 wo
78.4055	59.0164
70.3737	38.6987
69.7917	47.1154
78.9275	54.5927
67.4373	53.0272
51.2433	55.4744
68.6819	45.2055
67.5954	53.0425

## Sheet: 2F - EXP 3-%T cells in DZ per m
8-12wo	90-95 wo
21.5945	40.9836
29.6263	61.3013
30.2083	52.8846
21.0725	45.4073
32.5627	46.9728
48.7567	44.5255
31.3181	54.7945
32.4046	46.9575

## Sheet: 2H - WT, TcLZ FDC Number and co
FDC WT	Tc LZ -0.1	FDC100#30%	Tc LZ -0.1
7990	6571	2258	1534
6230	6037	4690	2012
7063	4492	4377	1675
7803	6265	4393	1112
7194	4242	3337	2524
7866	6234	4832	1179
6135	3968	3734	2920
8716	6256	4037	715
7888	1540	5260	804
9296	6699	2275	1709
7664	4387	6077	2782
8555	9062	2919	2235
8744	1391	3569	2725
9406	6604	4921	1751
8655	7952	4018	1344
8536	6119	3961	2201
4215	5848	4251	1172
7982	7802	3145	738
9381	7848	4139	1810
9305	6880	3275	427
6894	8588	3365	1802
8358	8104	2195	604
7453	5362	2112	2026
8704	7366	476	3418
7689	3733	3287	1610

## Sheet: 2I - WT, TcLZ FDC Number and co
FDC WT	Tc LZ -0.1	FDC100#30%	Tc LZ -0.1
16802	10351	10562	4755
16875	10515	10759	4802
17529	10830	10780	5002
16707	12063	11431	5343
15555	11087	11183	5413
17235	12874	10982	4587
15953	11440	9718	5969
16101	10984	11049	4382
16992	11366	11011	4530
17969	13005	11356	4725
14511	11077	12146	5716
16766	12764	11078	5366
17697	10160	11008	5344
17924	12374	11667	4702
17264	12034	11885	4785
15114	11788	10533	5275
15305	11603	11959	4512
16684	11517	10899	4703
16387	12198	10828	4489
16090	12080	9029	4319
16390	12341	8634	5563
17402	11409	9053	4876
15363	11729	10952	4887
15439	12348	7343	5965
	10805	9314	4545
