# Supplementary material for: Spatial dysregulation of T follicular helper cells impairs vaccine responses in aging
Source: Nat Immunol. 2023 May 22;24(7):1124–37. doi: 10.1038/s41590-023-01519-9 (PMC10307630; doi:10.1038/s41590-023-01519-9)
Supplement: Source Data Fig. 3 — Statistical source data. [file 41590_2023_1519_MOESM6_ESM.xlsx]

## Sheet: 3B - %CXCR4+ Tfh cells
8-12 wo	90-95 wo
15.3	32.7
22.6	43.5
16.6	23.5
10.2	44.9
13.7	34.9
23.1	43.6
18.4	50.7
35	43
	61.5
	29.3

## Sheet: 3C - #CXCR4+ Tfh cells
8-12 wo	90-95 wo
146	969
348	540
609	490
306	2020
117	3800
92	1140
400	9350
2940	2980
	10700
	69.3

## Sheet: 3E-CXCL12 Intensity
8-12wo	90-95wo
0.0258035	0.0140662
0.0286594	0.0315261
0.0273333	0.0435415
0.0284576	0.0313752
0.0403037	0.046775
0.0342393

## Sheet: 3F - CXCL12-%Tfh migration
Concentration (ng/ml)	8-12wo								90-95wo
0	0	0	0	0	0	0	0		0	0	0	0	0	0	0	0
10	0	0	0	1.33929					7.89946	7.03297	0	5.49683
30	4.90798	2.457	0.749064	3.125	12.8342	7.0922	0		3.59066	7.91209		10.5708	11.245	10.3586	16.1157	10.4603
100	9.81595	7.37101	7.49064	2.23214	10.6952	12.766	19.0871		10.772	6.15385		5.91966	17.1352	16.2019	30.1653	17.5732
300	10.4294	18.6732	8.61423	14.2857	19.2513	5.67376	12.4481		25.1347	23.7363		18.1818	47.1218	26.5604	27.2727	35.1464

## Sheet: 3G - CXCL12-MFI CXCR4 Tfh cell 
Concentration (ng/ml)	8-12wo							90-95wo
0	7869	11351	9795	10796				11719	9014	9839	14151
10	6718	11881	9343	10202				13638	11171	11560	8973
30	8854	7629	6645	7529				11560	11351	10110	12268
100	6432	10846		7680				10364	10435	7886	9974
300	6545	6488	7974	7680				7731	7064	7612	9301
