# Supplementary material for: Spatial dysregulation of T follicular helper cells impairs vaccine responses in aging
Source: Nat Immunol. 2023 May 22;24(7):1124–37. doi: 10.1038/s41590-023-01519-9 (PMC10307630; doi:10.1038/s41590-023-01519-9)
Supplement: Source Data Fig. 4 — Statistical source data. [file 41590_2023_1519_MOESM7_ESM.xlsx]

## Sheet: 4C - EXP ASC41 MLDY OVA D10 Con
Group A (ERT2 WT CXCR4fl)	Group B (ERT2 Het CXCR4fl)
91.6055	54.9756
94.9566	56.6196
90.4576	46.7483
42.6104	70.5959
52.8842	17.9451

## Sheet: 4D - EXP ASC41 MLDY OVA D10 Con
Group A (ERT2 WT CXCR4fl)	Group B (ERT2 Het CXCR4fl)
69.8571	12.2222
96.8929	15.1538
157.833	12.6667
65.375	20.6667
39	2.5

## Sheet: 4E - EXP ASC41 MLDY OVA D10 Con
Group A (ERT2 WT CXCR4fl)	Group B (ERT2 Het CXCR4fl)
57.8411	87.0406
58.9044	93.5508
71.0844	94.9029
56.0398	91.0684
65.1738	100

## Sheet: 4F - EXP ASC41 MLDY OVA D10 Con
Group A (ERT2 WT CXCR4fl)	Group B (ERT2 Het CXCR4fl)
42.1589	12.9594
41.0956	6.44922
28.9156	5.09713
43.9602	8.93157
34.8262	0

## Sheet: 4G - EXP ASC41 MLDY OVA D10 Con
Group A (ERT2 WT CXCR4fl)	Group B (ERT2 Het CXCR4fl)
51.8021	67.9417
45.6455	86.6915
67.5229	78.0508
59.3203	81.5982
73.4562	90.0416

## Sheet: 4H - EXP ASC41 MLDY OVA D10 Con
Group A (ERT2 WT CXCR4fl)	Group B (ERT2 Het CXCR4fl)
48.1979	32.0583
54.3545	13.3085
32.4771	21.9492
40.6797	18.4018
26.5438	9.95838
