# Supplementary material for: Spatial dysregulation of T follicular helper cells impairs vaccine responses in aging
Source: Nat Immunol. 2023 May 22;24(7):1124–37. doi: 10.1038/s41590-023-01519-9 (PMC10307630; doi:10.1038/s41590-023-01519-9)
Supplement: Source Data Fig. 5 — Statistical source data. [file 41590_2023_1519_MOESM8_ESM.xlsx]

## Sheet: 5B - EXP ASC56 MLEL NP-OVA D10 
Cxcr4fl	Cd4Cre Cxcr4fl
46.0301	62.597
43.1065	40.9419
47.0902	55.5123
58.6184	48.559
52.8586
46.6886
69.7963

## Sheet: 5C - EXP ASC56 MLEL NP-OVA D10 
Cxcr4fl	Cd4Cre Cxcr4fl
98.5833	114.467
65.8472	75.6686
102.625	92.7143
104.15	89.4375
94.375
77.66
130.9

## Sheet: 5D - EXP ASC56 MLEL NP-OVA D10 
Cxcr4fl	Cd4Cre Cxcr4fl
64.316	95.8456
60.181	94.4427
63.9757	95.8198
65.4175	74.5336
55.757
67.3773
68.2438

## Sheet: 5E - EXP ASC56 MLEL NP-OVA D10 
Cxcr4fl	Cd4Cre Cxcr4fl
35.684	4.15442
39.819	5.5573
36.0243	4.18021
34.5825	6.83294
44.243
32.6227
31.7562

## Sheet: 5F - EXP ASC56 MLEL NP-OVA D10 
Cxcr4fl	Cd4Cre Cxcr4fl
55.7521	88.1918
52.6028	77.9238
55.9004	85.5161
52.7543	81.6152
47.3608
55.048
51.3563

## Sheet: 5G - EXP ASC56 MLEL NP-OVA D10 
Cxcr4fl	Cd4Cre Cxcr4fl
44.2479	13.8742
47.3972	22.0762
44.0996	14.4839
47.2457	18.3848
52.6392
44.952
48.6437

## Sheet: 5I - %MadCAM+ FDCs (new gate)
Cxcr4fl/fl	Cd4Cre Cxcr4fl/fl
8.91	17.7
8.6	22.5
7.52	20.5
10.7	22
18.8	10.2
16.8	9.68
7.47	25.3
17.5

## Sheet: 5J - #MadCAM+ FDCs (new gate)
Cxcr4fl/fl	Cd4Cre Cxcr4fl/fl
1340	1460
760	1270
1570	1490
804	1180
927	1070
864	1620
151	877
952

## Sheet: 5K - EXP ASC57 VH186.2 Sequenci
	Cxcr4 fl/fl
L33	96
W33	88
Other	43

## Sheet: 5K - EXP ASC57 VH186.2 Seq Cd4
	Cd4Cre Cxcr4fl/fl
L33	134
W33	24
Other	16

[truncated: 6 more sheets: 5L - EXP ASC87 NP20 IgG1 Arbitr, 5L - EXP ASC87 NP2 IgG1 Arbitra, 5L - EXP ASC87 NP2 NP20 ratio, 5M - EXP ASC87 Cd4CreCxcr4fl D3, 5M - EXP ASC87 Cd4CreCxcr4fl NP, 5M - EXP ASC87 Cd4CreCxcr4fl 20]
