# Supplementary material for: Spatial dysregulation of T follicular helper cells impairs vaccine responses in aging
Source: Nat Immunol. 2023 May 22;24(7):1124–37. doi: 10.1038/s41590-023-01519-9 (PMC10307630; doi:10.1038/s41590-023-01519-9)
Supplement: Source Data Fig. 6 — Statistical source data. [file 41590_2023_1519_MOESM9_ESM.xlsx]

## Sheet: 5B - GC area mm2 per mouse
Cxcr5fl/fl	Cd4Cre Cxcr5fl/fl
35.5414	14.343
80.5772	22.4325
35.0185	17.142
33.9337	27.7333
46.2398	13.3116
56.9485	19.8954
27.6472	17.1255

## Sheet: 6C - #T cells in GC per mouse
Cxcr5fl/fl	Cd4Cre Cxcr5fl/fl
108.6	37.625
238.5	59.627
112.147	37.3333
103.286	84.75
135.625	33.25
154.717	42.5
77.3518	45
34

## Sheet: 6D - %T cells in LZ area of GC 
Cxcr5fl/fl	Cd4Cre Cxcr5fl/fl
76.1343	26.8523
72.4373	37.7249
75.261	33.4618
69.8202	49.0733
77.811	36.2042
76.9181	44.6215
79.053	36.1607

## Sheet: 6E - %T cells in DZ area of GC 
Cxcr5fl/fl	Cd4Cre Cxcr5fl/fl
23.8657	73.1477
27.5628	62.2751
24.7389	66.5382
30.1798	50.9267
22.189	63.7958
23.0819	55.3785
20.947	63.8393

## Sheet: 6F - %LZ area of GC per mouse
Cxcr5fl/fl	Cd4Cre Cxcr5fl/fl
71.5878	30.6257
67.297	40.2844
74.4417	43.8104
63.6793	44.5444
70.6908	39.493
55.5227	48.3707
70.7768	27.4877

## Sheet: 6G - %DZ area of GC per mouse
Cxcr5fl/fl	Cd4Cre Cxcr5fl/fl
28.4122	69.3743
32.703	59.7156
25.5583	56.1896
36.3207	55.4556
29.3092	60.507
44.4773	51.6293
29.2232	72.5123

## Sheet: 6I - %MadCAM+ FDCs (new gate)
Cxcr5fl/fl	Cd4Cre Cxcr5fl/fl
5.74	1.94
2.53	3.86
15.5	6.03
12.7	3.92
13.5	4.91
9.05	0.19

## Sheet: 6J - #MadCAM+ FDCs (new gate)
Cxcr5fl/fl	Cd4Cre Cxcr5fl/fl
614	80.5
57.7	83.3
182	157
310	118
196	80.6
334	6.81

## Sheet: 6K - Data 1
	Cxcr5fl/fl	Cd4Cre Cxcr5fl/fl
L33	52	63
Other	3	19
W33	59	34

## Sheet: 6L - EXP ASC100 NP20 IgG1 Arbit
Cxcr5fl/fl	Cd4Cre Cxcr5fl/fl
4.62242	2.02189
5.02282	5.4328
3.54227	5.69781
4.25188	2.46828
6.51564	3.89551
5.81661	2.67854
5.54756	3.38843
5.45508	3.74549
	3.78933

[truncated: 5 more sheets: 6L - EXP ASC100 NP2 IgG1 Arbitr, 6L - EXP ASC100 NP2 NP20 ratio, 6M - NP-20 IgG1 ASCs, 6M - NP-2 IgG1 ASCs, 6M - Affinity maturation]
