# Supplementary material for: Spatial dysregulation of T follicular helper cells impairs vaccine responses in aging
Source: Nat Immunol. 2023 May 22;24(7):1124–37. doi: 10.1038/s41590-023-01519-9 (PMC10307630; doi:10.1038/s41590-023-01519-9)
Supplement: Source Data Fig. 7 — Statistical source data. [file 41590_2023_1519_MOESM10_ESM.xlsx]

## Sheet: 7C - EXP ASC83 OT-II Transfer D
Group A	Group B
2.14	2.6
1.83	3.92
1.49	3.47
1.42	2.66
0.97	1.64
2.17	1.67
1.04

## Sheet: 7D - EXP ASC83 OT-II Transfer D
Group A	Group B
18100	104000
29900	277000
44600	50900
17200	168000
4200	11000
33000	41800
22700

## Sheet: 7F - GC Area mm2 per mouse
95-100wo	95-100wo+OT-II
18.5501	50.4573
23.101	58.8044
34.521	50.0158
28.157	42.6393
23.3276	25.2614
24.1875
23.5909

## Sheet: 7G - %LZ Area of GC per mouse
95-100wo	95-100wo+OT-II
40.454	70.7616
48.1916	62.9368
51.2284	63.5726
45.6917	52.6285
50.8086	60.4784
48.2671
37.0318

## Sheet: 7H - %OT-II T cells in LZ DZ Ar
LZ	DZ
82.451	17.549
74.4888	25.5112
61.6085	38.3915
56.9795	43.1997
54.3409	46.9925

## Sheet: 7I - Aged only NP20 IgG1 ASCs
100-105wo	100-105wo+OT-II
2.5	2
2	2
0.5	2
0.5	1
1	4
1	5
4	0.5
2	1.5
0

## Sheet: 7I - Aged only NP2 IgG1 ASCs
100-105wo	100-105wo+OT-II
1	0
0.5	2.5
0.5	2
0	1
0	4
0.5	2.5
1.5	1
2	2
0

## Sheet: 7I - Aged NP2 NP20
100-105wo	100-105wo+OT-II
0.4	0
0.25	1.25
1	1
0	1
0	1
0.5	0.5
0.375	2
1	1.33333
0
