# Supplementary material for: Spatial dysregulation of T follicular helper cells impairs vaccine responses in aging
Source: Nat Immunol. 2023 May 22;24(7):1124–37. doi: 10.1038/s41590-023-01519-9 (PMC10307630; doi:10.1038/s41590-023-01519-9)
Supplement: Source Data Fig. 8 — Statistical source data. [file 41590_2023_1519_MOESM11_ESM.xlsx]

## Sheet: 8C - C57BL6-%Total GC B cells
Cxcr5fl/fl Donors	ERT2Cre Cxcr5fl/fl Donors
3.4	1.72
2.05	2.34
2.66	1.12
5.08	0.95
1.18	2.7
4.59	1.71
	0.33
	1.36

## Sheet: 8D - C57BL6-#Total GC B cells
Cxcr5fl/fl Donors	ERT2Cre Cxcr5fl/fl Donors
21800	40400
21800	28000
42600	25600
64500	27100
53000	7620
90300	26700
	413
	6900

## Sheet: 8F - GC Area mm2
Cxcr5fl/fl donors	ERT2Cre Cxcr5fl/fl Donors
31.2756	21.2172
30.8474	24.641
34.84	24.3575
32.2207	20.0159
43.8882	19.6506
43.2844	29.6578

## Sheet: 8G - %LZ Area
Cxcr5fl/fl donors	ERT2Cre Cxcr5fl/fl Donors
73.5718	27.2363
58.7367	34.5642
56.5817	26.8732
56.3681	30.1627
50.4826	35.8301
58.5165	33.6595
