# Supplementary material for: Spatial dysregulation of T follicular helper cells impairs vaccine responses in aging
Source: Nat Immunol. 2023 May 22;24(7):1124–37. doi: 10.1038/s41590-023-01519-9 (PMC10307630; doi:10.1038/s41590-023-01519-9)
Supplement: Source Data Extended Data Fig. 1 — Statistical source data. [file 41590_2023_1519_MOESM12_ESM.xlsx]

## Sheet: E1C - %GC B cells-BALB c XY
Days	8-12 wo												90-95 wo
0	0.24	0.22	0.46	0.066	0.33	0.072	0.069	0.065					0.13	0.83	0.12	0.15	0.046	0.035	0.055	0.36
7	1.53	1.96	1.11	3.73	1.82	0.79	3.63	3.04					0.44	0.63	1.42	0.1	1.69	1.93	0.35
14	3.33	5.99	4.35	7.63	4.28	8.82	3.42						0.76	0.27	0.76	0.48	2.21	5.31	0
21	0.55	4.31	0.66	2.96	1.48	5.8							0.6	1.67	0.89	2.3	2.55	0.28	1.12

## Sheet: E1D - #GC B cells-BALB c XY
Days	8-12 wo												90-95 wo
0	30.6	33	33.3	34.2	26.4	38.3	4.55	13.6					25.6	27.9	31	36.5	29.6	21.7	11.1	38.5
7	21.8	19.7	28.5	33.9	33.6	19	31.5	24.8					22.5	13	22.6	31.2	38.1	36.9	27.8
14	17.7	44.8	39	42.7	34.8	38	45.3						36.2	30.4	59.7	30.8	34.3	25.1	0
21	23.7	24.3	19.7	21	15.8	29.7							5.88	15	0	29.4	21.3	25	10.7

## Sheet: E1F - %Tfh cells-BALB c
	8-12 wo												90-95 wo
0	0.02	0.039	0.039	0.023	0.026	0.019	0.012	0.025					0.055	0.17	0.07	0.16	0.19	0.05	0.058	0.071
7	0.042	0.0095	0.047	0.13	0.056	0.04	0.13	0.041					0.78	0.09	1	0.77	0.27	0.61	0.5
14	0.037	0.2	0.2	0.39	0.076	0.31	0.096						0.59	0.12	0.53	0.24	0.9	0.66	0.33
21	0.018	0.035	0.014	0.04	0.087	0.089							0.12	0.054	0.18	0.46	0.16	0.2	0.1

## Sheet: E1G - #Tfh cells-BALB c
	8-12 wo												90-95 wo
0	63	141	171	142	59.4	86.1	50.1	34.7					43.2	145	219	173	376	169	135	205
7	608	23	311	563	317	137	548	117					638	181	660	351	288	1390	773
14	727	2550	3470	6900	1470	5410	2320						1730	490	1010	1110	1940	3780	432
21	55.8	175	73.1	230	287	360							252	72	392	306	408	223	246

## Sheet: E1I - %Centrocytes-BALB c XY
Days	8-12 wo												90-95 wo
0	30.6	33	33.3	34.2	26.4	38.3	4.55	13.6					25.6	27.9	31	36.5	29.6	21.7	11.1	38.5
7	21.8	19.7	28.5	33.9	33.6	19	31.5	24.8					22.5	13	22.6	31.2	38.1	36.9	27.8
14	17.7	44.8	39	42.7	34.8	38	45.3						36.2	30.4	59.7	30.8	34.3	25.1	0
21	23.7	24.3	19.7	21	15.8	29.7							5.88	15	0	29.4	21.3	25	10.7

## Sheet: E1J - #Centrocytes-BALB c XY
Days	8-12 wo												90-95 wo
0	75.6	84.6	207	92.4	54.5	39.6	2.95	5.42					21.7	99.5	52.8	55.2	19.5	7.56	7.24	125
7	1590	191	733	3610	1440	200	3390	630					107	118	502	37.1	600	3830	83.4
14	3030	19100	18600	34100	7180	27000	9430						825	151	864	588	2380	7290	0
21	69.8	1030	173	1060	304	2890							32.7	85.5	0	383	816	36	210

## Sheet: E1K - %Centroblasts-BALB c XY
Days	8-12 wo												90-95 wo
0	49.1	34	46.6	40.4	37.2	21.7	45.5	54.5					41.9	58.9	51.7	47.3	44.4	8.7	48.1	49.1
7	70.3	71.4	63.1	57.7	56.8	71.6	59.7	66.9					67.5	75.5	69.3	56.2	51.4	53.4	58.2
14	73.4	44.7	51.1	46.5	55	51.4	43.7						47.8	65.2	28.6	58.1	57.3	63.6	0
21	61.8	62.6	58.8	68.3	75.4	58.6							72.5	72.5	0.45	48.6	67	50	64.8

## Sheet: E1L - #Centroblasts-BALB c XY
Days	8-12 wo												90-95 wo
0	120	84.6	297	109	79.2	22.4	29.5	21.7					36	212	84.6	72.5	29.3	3.02	31.3	160
7	5150	684	1670	6130	2400	741	6530	1670					332	672	1560	66.3	816	5570	176
14	13000	19100	24600	37000	11200	36600	9040						1130	317	403	1110	4030	18400	0
21	177	2540	512	3550	1460	5710							405	405	5	638	2600	74.3	1260

## Sheet: E1M - ELISA-IgG1 NP20-BALB c XY
Days	8-12 wo												90-95 wo
0	0	0	0	0	0	0	0	0					0	0	0	0	0	0	0	0
7	346	240	543	1783	474	985	1202						0	200	334	2698	990	0	0
14	1618	8006	2068	1647	1470	2672	1316						311	307	533	1086	530	1179	694	0
21	2105	10511	1656	3736	3869	2299							1333	436	744	1774	2147	621	1455

## Sheet: E1N - ELISA-IgG1 NP7-BALB c XY
Days	8-12 wo												90-95 wo
0	0	0	0	0	0	0	0	0					0	0	0	0	0	0	0	0
7	817	209	0	462	0	1081	323						0	0	0	0	862	0	0
14	1161	10788	2278	1258	1827	2349	2058						0	0	208	620	410	584	543	0
21	3230	3596	909	1669	2833	2197							444	365	349	1386	2225	384	1220

[truncated: 1 more sheets: E1O - ELISA-IgG1 NP7 NP20-BALB ]
