# Supplementary material for: Spatial dysregulation of T follicular helper cells impairs vaccine responses in aging
Source: Nat Immunol. 2023 May 22;24(7):1124–37. doi: 10.1038/s41590-023-01519-9 (PMC10307630; doi:10.1038/s41590-023-01519-9)
Supplement: Source Data Extended Data Fig. 2 — Statistical source data. [file 41590_2023_1519_MOESM13_ESM.xlsx]

## Sheet: E2D - %GC B (Bcl6+ Ki67+)-C57BL
Days	8-12 wks												90-108 wks
0	0.00739	0.00808	0.038	0.034	0.026	0.046	0.058	0.011					0	0.05	0.00884	0	0	0.14	0	0.33	0.059	0.00354	0.00743	0.013
7		0.54	0.065	0.3	0.077	0.53	0.16	0.67					0.056	0.00481	0.069	0.12	0.034	0.093	0.00893	0
10	3.9	2.53	2.12	1.2	1.87	1.99	2.29	2.02					0.67	0.11	0.82	1.19	0.4	0.41	0.085	0.41
14	1.02	0.53	0.83	0.97	0.38	0.54	0.29	0.52					0.29	0.61	1.54	2.91	0.47	0.81	0.35	0.48
21	1.58	1.06	0.67	0.16	1.03	0.45							0.54	0.33	1.04	0.74	0.49	0.24

## Sheet: E2E - #GC B (Bcl6+ Ki67+)-C57BL
Days	8-12 wks												90-108 wks
0	13.3462	23.9265	77.3273	59.1211	93.833	191.547	77.8677	13.182					0	8.83008	2.60042	0	0	3.07326	0	116.221	17.1001	1.51955	3.67279	4.97695
7		832.5	367.2	2704	222.87	2793	427.35	4053					1.84393	1.35327	1.80615	114.581	15.7634	27.007	2.82819	0
10	35411.2	15074.8	11688.2	9863.71	13517.4	17347.9	18507.7	13582					1244.59	200.733	4432.22	6036.09	443.669	58.9127	133.919	2310.89
14	3185.8	1744	3190	10215	1840	2320	446.4	2560					22.9301	334.957	4468.9	2879.52	606.156	2604.8	342.724	125.03
21	12151	7559.5	3996.05	1141.1	8937.71	5385.43							2399.61	1024.6	8134.93	308.804	2835.1	3585.9

## Sheet: E2G - %Tfh cells-C57BL 6
	8-12 wo												90-108 wo
0	0.00696	0.00954	0.03	0.01	0.0076	0.035	0.015	0.00998					0.017	0.03	0.022	0.036	0	0.063	0.015	0.57	0.041	0.068	0.086	0
7		0.16	0.21	0.49	0.16	0.38	0.18	0.31					1.01	0.056	0.14	0.35	0.26	0.19	0.11	0.19
10	1.23	0.76	0.73	0.87	1.14	1.17	1.25	1.84					2.32	3.24	4.34	3	3.05	2.88	1.62	2.29
14	0.31	0.17	0.24	0.74	0.16	0.24	0.11	0.21					1.07	2.22	1.36	1.85	0.82	9.16	2.85	2.17
21	1	1.02	0.46	0.49	0.94	1.19							1.85	1.01	3.64	3.69	4.19	3.27

## Sheet: E2H - #Tfh cells-C57BL 6
	8-12 wo												90-108 wo
0	13.3462	30.4818	72.0728	23.6341	23.9599	117.203	27.6987	11.006					1.54908	3.0243	3.90553	5.58991	0	3.07326	2.63858	6.35555	9.1173	11.0055	0
7		260.85	856.8	2288	455.43	1381.8	372.96	1544					18.4809	13.5327	3.63527	138.999	55.1719	19.8999	22.5254	5.96176
10	7979.99	2153.55	3116.86	4603.06	4300.98	5643.29	6654.45	6317.2					1198.49	899.839	4528.57	2536.91	739.449	235.651	711.443	3081.19
14	843.3	577.7	693	3632	402.5	754	148.8	691.2					90.7649	203.004	1400.7	624.802	258.275	7488.8	468.991	179.731
21	3936.22	4031.73	1628.02	1521.46	3830.45	4872.53							1315.91	832.485	5467.74	248.759	3570.13	6215.55

## Sheet: E2I - ELISPOT-NP23-IgG1-C57BL 6
8-12 wo	90-108 wo
4	2.5
5.5	0
8	0
3	0
14	1.5
4.5	1

## Sheet: E2J - ELISPOT-NP2-IgG1-C57BL 6
8-12 wo	90-108 wo
18	0.5
2.5	0
2.5	0
2.5	0
4.5	0.5
0	0

## Sheet: E2K - ELISPOT-NP2 NP23-IgG1-C57
8-12 wo	90-108 wo
4.5	0.2
0.454545	0
0.3125	0
0.833333	0
0.321429	0.333333
0	0

## Sheet: E2L - ELISA-IgG1 NP20-C57BL 6 X
Days	8-12 wks												90-108 wks
0	0	0	0	0	0	0	0	0					0	0	0	0	0	0	0	0	0	0	0	0
7	0	531	297	260	0	256	0	220					0	296	377	0	0	0	0	0
10	2632	1380	2644	1898	2964	478	2648	3295					0	0	0	0	0	0	0	324
14	823	2765	1618	5145	5332	1001	10144	1191					0	0	1148	1085	0	868	373
21	3958	12479	9205	3317	3767								2084	3819	4291	337	1210	4276

## Sheet: E2M - ELISA-IgG1 NP7-C57BL 6 X_x0009_
Days	8-12 wks												90-108 wks
0	0	0	0	0	0	0	0	0					0	0	0	0	0	0	0	0	0	0	0	0
7	0	397	0	0	0	0	0	0					0	0	0	0	0	0	0	0
10	956	1185	988	1667	3096	534	5540	1880					249	0	348	0	0	0	0	0
14	979	2625	1332	4472	3614	424	11250	982					0	1603	962	970	0	392	378
21	4577	11570	10863	3575	8097								1065	3305	2901	236	1218	1417

## Sheet: E2O - ELISA-IgG1 NP7 NP20 C57BL
Days	8-12 wks												90-108 wks
0	0	0	0	0	0	0	0	0					0	0	0	0	0	0	0	0	0	0	0	0
7	0	0.748256	0	0	0	0	0	0					0	0	0	0	0	0	0	0
10	0.363172	0.858924	0.37351	0.878259	1.04443	1.11781	2.09199	0.570516					0	0	0	0	0	0	0	0
14	1.1903	0.94931	0.823341	0.86932	0.677874	0.423871	1.10904	0.824778					0	0	0.837907	0.893892	0	0.451255	1.01413
21	1.15638	0.927136	1.18013	1.07762	2.14962								0.511027	0.865429	0.675941	0.70075	1.00628	0.331309
