# Supplementary material for: Spatial dysregulation of T follicular helper cells impairs vaccine responses in aging
Source: Nat Immunol. 2023 May 22;24(7):1124–37. doi: 10.1038/s41590-023-01519-9 (PMC10307630; doi:10.1038/s41590-023-01519-9)
Supplement: Source Data Extended Data Fig. 3 — Statistical source data. [file 41590_2023_1519_MOESM14_ESM.xlsx]

## Sheet: E3B - #GCs per LN
8-12wo	95-102wo
7	5
9	0
9	3
2	0
6	3
2	0
8	2
8

## Sheet: E3C - GC area mm2 per mouse
8-12wo	95-102wo
34.4062	64.3723
21.2281	23.4656
54.301	36.5391
16.7732	22.9525
23.0663
33.0371
23.6196
36.75

## Sheet: E3D - %LZ of GC per mouse
8-12wo	95-102wo
79.0496	22.2961
69.6195	42.3072
66.6443	31.5755
71.2039	35.3823
46.1939
60.8653
63.0474
63.9588

## Sheet: E3E - %DZ of GC per mouse
8-12wo	95-102wo
20.9504	70.0074
30.3805	57.6928
33.3557	68.4245
28.7961	64.6177
53.8061
39.1347
36.9526
36.0412

## Sheet: E3F - #T cells in GC
8-12wo	95-102wo
108.375	125.025
62.8824	55.6
153.32	84.8
51.5	60.25
55
55.6667
83.225
101.868

## Sheet: E3G - %T cells in DZ
8-12wo	95-102wo
17.3479	67.3263
29.3928	49.0051
29.8134	55.3738
26.4702	58.6182
46.0585
37.5396
29.0754
27.757

## Sheet: E3H - %T cells in LZ
8-12wo	95-102wo
82.6521	32.6737
70.6072	50.9949
70.1866	44.6262
73.5298	41.3818
53.9415
62.4604
70.9246
72.199

## Sheet: E3J - FDC (Follicle) Area in mm
8-12wo	95-102wo
11.6672	7.77799
14.0099	5.74393
16.2895	2.83018
14.5195	6.69813
7.47174	3.1159
8.11698
