# Supplementary material for: Spatial dysregulation of T follicular helper cells impairs vaccine responses in aging
Source: Nat Immunol. 2023 May 22;24(7):1124–37. doi: 10.1038/s41590-023-01519-9 (PMC10307630; doi:10.1038/s41590-023-01519-9)
Supplement: Source Data Extended Data Fig. 4 — Statistical source data. [file 41590_2023_1519_MOESM15_ESM.xlsx]

## Sheet: E4B - %Tfr cells-C57BL 6
	8-12 wo												90-108 wo
0	0.06	0.049	0.15	0.047	0.064	0.13	0.058	0.037					0.038	0	0.061	0.018	0	0	0.036	0.25	0.056	0.045	0.15	0
7		0.54	0.66	0.53	0.29	0.42	0.32	0.34					0.099	0.08	0.053	0.71	0.51	0.08	0.42	0.37
10	1.24	4.74	1.08	1.3	1.36	1.61	1.31	2.57					0.95	1.53	1.54	3.36	1.43	0.63	2.2	0.95
14	0.62	0.35	0.52	0.9	0.67	0.56	0.37	0.31					0.13	0.37	0.64	0.61	0.65	3.12	1.43	0.86
21	1.23	1.02	0.67	1	0.99	1.29							1.03	0.63	1.56	1.68	1.13	2.64

## Sheet: E4C - #Tfr cells-C57BL 6
	8-12 wo												90-108 wo
0	15.6048	19.5564	44.4671	14.008	26.2024	56.9852	12.7926	5.48205					1.54908	0	3.90553	1.39477	0	0	2.63858	13.862	3.81903	3.0391	9.17554	0
7		88.8	214.2	270.4	66.861	133.77	36.2082	141.276					3.7377	20.409	1.80615	26.2972	22.0688	1.52092	15.0169	5.96176
10	1197	2557.34	545.451	942.532	696.349	1107.76	748.626	1373.99					170.555	145.359	395.045	804.811	226.764	31.0631	376.646	385.149
14	187.4	119.9	176	544.8	184	185.6	40.032	105.856					7.64336	13.1953	120.06	54.3306	47.4383	895.4	68.5448	36.7277
21	787.245	587.961	325.604	410.795	620.168	794.992							232.22	198.516	666.798	66.0498	472.517	1577.79

## Sheet: E4E - EXP IV15 1W1K-NP D14-%Tfr
Foxp3Cre	Foxp3CreCxcr5fl
0.19	0
0.23	0.039
1.26	0.014
0.12	0
0.4	0
0.97	0

## Sheet: E4F - EXP IV15 1W1K-NP D14-#Tfr
Foxp3Cre	Foxp3CreCxcr5fl
298	0
263	23.8
999	38.8
41.1	0
643	0
2450	0

## Sheet: E4H - EXP IV15 1W1K-NP D14-%GC 
Foxp3Cre	Foxp3CreCxcr5fl
0.39	0.3
0.2	0.87
0.94	1.14
1.04	0.57
0.97	0.75
0.11	0.21

## Sheet: E4I - EXP IV15 1W1K-NP D14-#GC 
Foxp3Cre	Foxp3CreCxcr5fl
26700	620
4290	16000
36900	97000
6200	7240
29900	6150
7170	1220
