# Supplementary material for: Spatial dysregulation of T follicular helper cells impairs vaccine responses in aging
Source: Nat Immunol. 2023 May 22;24(7):1124–37. doi: 10.1038/s41590-023-01519-9 (PMC10307630; doi:10.1038/s41590-023-01519-9)
Supplement: Source Data Extended Data Fig. 5 — Statistical source data. [file 41590_2023_1519_MOESM16_ESM.xlsx]

## Sheet: E5A - MFI on S1PR2 Tfh iLN
S1PR2- Tfh	S1PR2+Tfh
4416	5993
4910	6630
3364	2989
3264	4775
4274	5445

## Sheet: E5A - MFI on S1PR2 Tfh Spleen
S1PR2- Tfh	S1PR2+Tfh
4799	7522
5048	9349
5417	7637
4552	7484
4848	9908

## Sheet: E5B - MFI on CD90 Tfh medLN
CD90+ Tfh	CD90- Tfh
216	457
233	474
338	540
256	464
190	358
246	447

## Sheet: E5B - MFI on CD90 Tfh Spleen
CD90+ Tfh	CD90- Tfh
216	613
95.1	351
216	444
180	384
197	480
243	488

## Sheet: E5C - MFI CXCR4+ Tfh cells
8-12 wo	90-95 wo
471	1012
703	1078
732	835
493	1489
605	1239
531	1451
723	1811
1190	1448
	2257
	204

## Sheet: E5C- MFI CXCR5-PD1+Bcl6+ Tfh ce
8-12 wo	90-95 wo
479	625
495	776
756	767
421	655
568	880
445	842
496	458
809	562
	871
	184

## Sheet: E5D- iLN CXCR4MFI D9 ChAdOx1-nC
8-12wo	95-100wo
25691	34210
23462	34382
20658	31543
23907	36572
26543	28788
26484	31215
27273	30420

## Sheet: E5D - iLN CXCR5 MFI D9 ChAdOx1-
8-12wo	95-100wo
15502	15810
16386	18527
12487	13164
15104	16822
15391	13780
16290	14162
16592	16877

## Sheet: E5D - Spleen CXCR4MFI D9 ChAdOx
8-12wo	95-100wo
26609	70699
30545	64678
33387	78874
24572	78096
28017	41933
27900	64388
36636	63629

## Sheet: E5D - Spleen CXCR5 MFI D9 ChAdO
8-12wo	95-100wo
13622	11169
13232	13587
18219	12824
14744	11552
15289	21599
16944	12500
13921	9368

[truncated: 8 more sheets: E5E - medLN CXCR4MFI D14 Flu, E5E -Spleen CXCR4MFI D14 Flu, E5F - % CXCR4 on CD45RA- CD4 T , E5F - MFI CXCR4 on CD45RA- CD4 , E5G - d7 % CXCR4 of CD45RA-CXCR, E5G - d7 geo_mean CXCR4 of CD45, E5G - d7 % CXCR5 of ICOS+CD38+, E5G - d7 geo_mean CXCR5 of ICOS]
