# Supplementary material for: Spatial dysregulation of T follicular helper cells impairs vaccine responses in aging
Source: Nat Immunol. 2023 May 22;24(7):1124–37. doi: 10.1038/s41590-023-01519-9 (PMC10307630; doi:10.1038/s41590-023-01519-9)
Supplement: Source Data Extended Data Fig. 6 — Statistical source data. [file 41590_2023_1519_MOESM17_ESM.xlsx]

## Sheet: E6C - EXP ASC44 MLDY OVA D2.5- 
Group A (ERT2 WT CXCR4fl)	Group B (ERT2 Het CXCR4fl)
61.7	69
75.2	80.7
71.6	67.6
75.3	49.2
53.8	67.6

## Sheet: E6D - EXP ASC44 MLDY OVA D2.5- 
Group A (ERT2 WT CXCR4fl)	Group B (ERT2 Het CXCR4fl)
8880	23800
28000	44200
22400	28800
26000	10100
10200	12700

## Sheet: E6F - EXP ASC51 MLDY OVA D10-%P
Group A (ERT2 WT CXCR4fl)	Group B (ERT2 Het CXCR4fl)
2.19	4.5
13	1.62
7.8	4.19
7.93	13.6
21.1	6.96
2.4	2.24
11.5	1.2
3.98

## Sheet: E6G - EXP ASC51 MLDY OVA D10-#P
Group A (ERT2 WT CXCR4fl)	Group B (ERT2 Het CXCR4fl)
50.4	804
2550	53.9
2800	442
1730	3230
896	1490
680	127
98.3	249
1060

## Sheet: E6I - EXP ASC51 MLDY OVA D10-%C
Group A (ERT2 WT CXCR4fl)	Group B (ERT2 Het CXCR4fl)
20	1.15
34	0
34.7	0
31.6	0.29
27.1	0.67
24.1	0
27.3	0
21.9
