# Supplementary material for: Spatial dysregulation of T follicular helper cells impairs vaccine responses in aging
Source: Nat Immunol. 2023 May 22;24(7):1124–37. doi: 10.1038/s41590-023-01519-9 (PMC10307630; doi:10.1038/s41590-023-01519-9)
Supplement: Source Data Extended Data Fig. 7 — Statistical source data. [file 41590_2023_1519_MOESM18_ESM.xlsx]

## Sheet: E7B - MFI CXCR4-Tfh cells
Cxcr4fl/+	Cd4CreCxcr4fl/+
373	216
337	204
271	164
348	212
358	205
460

## Sheet: E7D- %GC B cells
Cxcr4fl/+	Cd4CreCxcr4fl/+
1.75	1.75
1.8	1.41
1.68	1.98
1.56	3.09
2.03	1.86
2.58

## Sheet: E7E - #GC B cells
Cxcr4fl/+	Cd4CreCxcr4fl/+
72000	28400
30200	15200
42000	75800
46500	186000
33600	53100
56700

## Sheet: E7G- %Tfh cells
Cxcr4fl/+	Cd4CreCxcr4fl/+
0.29	0.27
0.38	0.12
0.27	0.58
0.27	0.5
0.37	0.31
0.82

## Sheet: E7H - #Tfh cells
Cxcr4fl/+	Cd4CreCxcr4fl/+
6300	2700
3490	1310
3780	11500
5400	13200
3860	3970
9350

## Sheet: E7J - GC area mm2
Cxcr4fl/+	Cd4CreCxcr4fl/+
20.7942	33.7506
22.9299	20.5278
28.487	25.0546
20.7235	16.3416
20.3246	20.9809
18.5531	25.7382
19.1066
18.2405

## Sheet: E7K - #T cells in GC
Cxcr4fl/+	Cd4CreCxcr4fl/+
77	128.5
91	109.1
149.167	94.3125
93.875	58.2
89.375	102.833
84.8667	91.5714
85.25
91.7333

## Sheet: E7L - %T cells in LZ
Cxcr4fl/+	Cd4CreCxcr4fl/+
73.8478	70.2905
62.2289	71.6542
64.3699	77.6686
75.2824	79.6695
74.0962	79.1432
67.6869	75.6648
70.4054
69.4894

## Sheet: E7M - %T cells in DZ
Cxcr4fl/+	Cd4CreCxcr4fl/+
26.1522	29.7095
37.7711	28.3458
35.6301	22.3314
24.7176	20.3305
25.9038	20.8568
32.3131	24.3352
29.5946
30.5106

## Sheet: E7N - %LZ area
Cxcr4fl/+	Cd4CreCxcr4fl/+
70.4895	57.8817
58.622	69.0113
57.8223	65.5643
69.3907	74.0131
62.2731	73.2642
54.4886	67.0912
55.283
56.0769

[truncated: 7 more sheets: E7O - %DZ area, E7P - Pooled NP20, E7P - Pooled NP2, E7P - Pooled NP2 20 ratio, E7Q - Combined NP20-ASCs, E7Q - Combined NP2-ASCs, E7Q - Combined Affinity Matura]
