# Supplementary material for: Spatial dysregulation of T follicular helper cells impairs vaccine responses in aging
Source: Nat Immunol. 2023 May 22;24(7):1124–37. doi: 10.1038/s41590-023-01519-9 (PMC10307630; doi:10.1038/s41590-023-01519-9)
Supplement: Source Data Extended Data Fig. 8 — Statistical source data. [file 41590_2023_1519_MOESM19_ESM.xlsx]

## Sheet: E8B - MFI CXCR5-Bcl6+Tfh cells
Cxcr5fl/fl	Cd4Cre Cxcr5fl/fl
3716	83.5
4682	121
4254	102
3777	62.9
3504	27
3723	35.9
2788	105

## Sheet: E8D - %Cd4CreCxcr5fl GC B cell
Days	Cxcr5fl/fl										Cd4cre Cxcr5fl/fl
10	1	1.3	1.46	2.64	1.2	1.57	2.31				0.21	0.18	0.64	0.53	0.19	0.64	0.32
21	0.39	0.44	1.11	1.22	1.78	0.68					0.2	0.14	0.077	0.098	0.37
35	1.03	0.92	0.95	0.9	0.48	0.49	0.4	0.58			0.04	0.17	0.047	0.11	0.042	0.00802	0.59	0.74	0.23

## Sheet: E8E - #Cd4CreCxcr5fl GC B cell
Days	Cxcr5fl/fl										Cd4cre Cxcr5fl/fl
10	20400	17600	66000	79900	14300	51000	29900				2340	986	9840	15200	840	20400	6580
21	12100	18500	85500	56100	196000	22400					26000	11900	4310	5100	44400
35	18200	7220	14000	15900	16200	12400	5400	10700			209	6050	371	1370	198	67.5	18700	18500	4370

## Sheet: E8G - %Cd4CreCxcr5fl Tfh cell 
Days	Cxcr5fl/fl										Cd4cre Cxcr5fl/fl
10	0.11	0.1	0.23	0.44	0.097	0.25	0.15				0.027	0.028	0.12	0.14	0.037	0.15	0.1
21	0.12	0.14	0.22	0.13	0.2	0.075					0.046	0.076	0.037	0.028	0.16
35	0.25	0.037	0.13	0.047	0.1	0.18	0.094	0.09			0.023	0.076	0.00329	0.041	0.011	0.00499	0.17	0.1	0.031

## Sheet: E8H - #Cd4CreCxcr5fl Tfh cell 
Days	Cxcr5fl/fl										Cd4cre Cxcr5fl/fl
10	1280	1010	4180	5060	682	4130	841				222	114	1070	1450	149	1900	893
21	3720	5880	16900	5980	22000	2480					5980	6460	2070	1460	19200
35	2540	372	1260	671	1980	2340	990	918			111	1260	39.8	318	55.4	33.9	2590	1700	310
