# Supplementary material for: Spatial dysregulation of T follicular helper cells impairs vaccine responses in aging
Source: Nat Immunol. 2023 May 22;24(7):1124–37. doi: 10.1038/s41590-023-01519-9 (PMC10307630; doi:10.1038/s41590-023-01519-9)
Supplement: Source Data Extended Data Fig. 9 — Statistical source data. [file 41590_2023_1519_MOESM20_ESM.xlsx]

## Sheet: E9B - GC area
Cre Control	CXCR5-KO
38639	20527
46710	15318
57027	14851
13880	29749
18066	13254
25830	21234
33581

## Sheet: E9C - #T cells in GC
Cre Control	CXCR5-KO
124	52
139	30
158	27
78	101
139	38
171	80
170

## Sheet: E9D - %T cells in LZ
Cre Control	CXCR5-KO
80.6452	42.3077
71.223	26.6667
74.0506	44.4444
64.1026	20.7921
63.3094	39.4737
46.1988	42.5
72.3529

## Sheet: E9E - %T cells in DZ
Cre Control	CXCR5-KO
19.3548	57.6923
28.777	73.3333
25.9494	55.5556
35.8974	79.2079
36.6906	60.5263
53.8012	57.5
27.6471

## Sheet: E9F - %LZ area
Cre Control	CXCR5-KO
68.1902	56.4819
49.2807	37.3978
59.5492	46.4153
68.6347	35.4998
51.2261	44.6054
27.729	49.1529
60.9221

## Sheet: E9G - %DZ area
Cre Control	CXCR5-KO
30.0862	42.2905
50.8842	62.8503
41.0588	56.2175
30.29	63.5489
47.6766	53.3952
70.3759	51.0673
38.0267
