# Supplementary material for: Spatial dysregulation of T follicular helper cells impairs vaccine responses in aging
Source: Nat Immunol. 2023 May 22;24(7):1124–37. doi: 10.1038/s41590-023-01519-9 (PMC10307630; doi:10.1038/s41590-023-01519-9)
Supplement: Source Data Extended Data Fig. 10 — Statistical source data. [file 41590_2023_1519_MOESM21_ESM.xlsx]

## Sheet: E10B - MFI CXCR5 of Bcl6+ Tfh c
Cxcr5fl/+	Cd4CreCxcr5fl/+
2136	1244
1470	494
1612	483
1386	644
1280	196

## Sheet: E10D - %GC B cells
Cxcr5fl/+	Cd4CreCxcr5fl/+
1.16	0.63
1.59	0.92
2.04	0.58
1.43	0.68
0.87	0.43

## Sheet: E10E -#GC B cells
Cxcr5fl/+	Cd4CreCxcr5fl/+
40300	48300
180000	59400
71000	41800
52800	66000
27500	15400

## Sheet: E10G - %Bcl6+ Tfh cells
Cxcr5fl/+	Cd4CreCxcr5fl/+
0.19	0.24
0.55	0.37
0.89	0.63
0.44	0.6
0.3	0.6

## Sheet: E10H - #Bcl6+ Tfh cells
Cxcr5fl/+	Cd4CreCxcr5fl/+
7670	12900
34800	21800
24000	28500
14400	39000
8910	14300

## Sheet: E10J - GC Area mm2
Cxcr5fl/+	Cd4CreCxcr5fl/+
29.0373	38.2957
23.8352	26.2165
24.1124	25.8075
36.2233	13.2655
	23.741

## Sheet: E10K - #T cells in GC
Cxcr5fl/+	Cd4CreCxcr5fl/+
103.8	117.55
80.5	102
112.417	125.875
139.667	57.2857
	130.556

## Sheet: E10L - %LZ T cells
Cxcr5fl/+	Cd4CreCxcr5fl/+
68.3524	73.0665
77.0646	43.6229
78.0023	41.242
76.4078	34.4465
	45.771

## Sheet: E10M - %DZ T cells
Cxcr5fl/+	Cd4CreCxcr5fl/+
31.6476	26.9335
22.9354	56.3771
21.9977	58.758
23.5922	65.5535
	54.229

## Sheet: E10N - %LZ Area
Cxcr5fl/+	Cd4CreCxcr5fl/+
65.3165	66.9746
66.0437	44.9075
69.5521	49.1281
69.3418	37.1119
	40.0803

[truncated: 7 more sheets: E10O - %DZ Area, E10P - NP20 concentration on co, E10P - NP2 concentration on Con, E10P - NP2 20 on condition, E10Q - NP20 IgG1 ASCs, E10Q - NP2 IgG1 ASCs, E17Q - NP2 NP20]
